# Supplementary material for: Exhaled-Breath Testing Using an Electronic Nose during Spinal Cord Stimulation in Patients with Failed Back Surgery Syndrome: An Experimental Pilot Study
Source: J Clin Med. 2021 Jun 29;10(13):2921. doi: 10.3390/jcm10132921 (PMC8269089; doi:10.3390/jcm10132921)
Supplement: Supplementary file 1 [file jcm-10-02921-s001.zip]

Archive with 1 entries (1 files):
- jcm-1258344-supplementary.pdf
